# Supplementary material for: Robust isolation protocol for mouse leukocytes from blood and liver resident cells for immunology research
Source: PLoS One. 2024 Aug 22;19(8):e0304063. doi: 10.1371/journal.pone.0304063 (PMC11340898; doi:10.1371/journal.pone.0304063)
Supplement: S1 Table — (XLSX) [file pone.0304063.s011.xlsx]

## Sheet: Sheet5
	Viability after purification (%)	Viability after thawing (%)	Time in liquid N2 (weeks)	Freezing medium
	94.1	90	1	CryoStor CS5 (STEMCELL)
	97.5	97	1	HypoThermosol + 10%FCS (Merck)
	98.6	86	5	CryoStor CS5 (STEMCELL)
