# Supplementary material for: Robust isolation protocol for mouse leukocytes from blood and liver resident cells for immunology research
Source: PLoS One. 2024 Aug 22;19(8):e0304063. doi: 10.1371/journal.pone.0304063 (PMC11340898; doi:10.1371/journal.pone.0304063)
Supplement: S2 Table — (XLSX) [file pone.0304063.s012.xlsx]

## Sheet: Sheet1
Sample	Total number of cells		% Viability		Average number of viable cells (million)
	Count1	Count2	Count1	Count2
1	1.87E+06	1.55E+06	97.00%	100.00%	1.68
2	1.79E+06	1.66E+06	99.00%	98.00%	1.70
3	2.01E+06	2.09E+06	99.00%	99.00%	2.02
4	1.06E+06	1.20E+06	100.00%	100.00%	1.13
5	1.76E+06	1.68E+06	100.00%	93.00%	1.66
6	1.76E+06	1.97E+06	98.00%	94.00%	1.79
7	1.73E+06	1.60E+06	97.00%	94.00%	1.59
8	1.37E+06	1.34E+06	96.00%	97.00%	1.31
9	1.22E+06	1.34E+06	100.00%	100.00%	1.28
10	1.54E+06	1.65E+06	100.00%	100.00%	1.60
11	2.63E+06	2.76E+06	98.00%	97.00%	2.62
12	2.50E+06	2.65E+06	98.00%	98.00%	2.52
13	1.59E+06	1.56E+06	97.00%	100.00%	1.55
14	1.31E+06	1.40E+06	100.00%	99.00%	1.35
15	1.52E+06	1.68E+06	100.00%	99.00%	1.59
16	1.60E+06	1.74E+06	100.00%	100.00%	1.67
17	1.45E+06	1.45E+06	98.00%	98.00%	1.42
18	2.39E+06	2.48E+06	98.00%	97.00%	2.37
19	2.55E+06	2.44E+06	98.00%	97.00%	2.43
20	2.29E+06	2.29E+06	99.00%	96.00%	2.23
21	2.12E+06	1.84E+06	99.00%	96.00%	1.93
22	2.29E+06	2.13E+06	97.00%	97.00%	2.14
23	2.02E+06	1.95E+06	95.00%	97.00%	1.90
24	1.86E+06	2.20E+06	93.00%	98.00%	1.94
25	1.79E+06	1.97E+06	98.00%	98.00%	1.84
26	1.85E+06	1.76E+06	96.00%	99.00%	1.76
27	1.66E+06	1.80E+06	98.00%	98.00%	1.69
28	2.88E+06	2.97E+06	96.00%	97.00%	2.82
29	2.15E+06	1.90E+06	97.00%	100.00%	1.99
30	2.67E+06	2.66E+06	98.00%	98.00%	2.61
31	2.25E+06	2.44E+06	98.00%	97.00%	2.29
32	2.43E+06	2.43E+06	99.00%	97.00%	2.38
33	2.23E+06	2.51E+06	98.00%	96.00%	2.30
34	2.81E+06	2.55E+06	96.00%	97.00%	2.58
35	2.12E+06	1.85E+06	98.00%	100.00%	1.96
36	3.51E+06	3.23E+06	98.00%	97.00%	3.28
37	8.95E+05	9.50E+05	98.00%	97.00%	0.90
38	2.23E+06	2.46E+06	98.00%	98.00%	2.30
39	2.97E+06	2.90E+06	94.00%	94.00%	2.76
40	2.32E+06	1.97E+06	94.00%	96.00%	2.03
